# Supplementary material for: Prevalence and demographic correlates of online grocery shopping: results from a nationally representative survey during the COVID-19 pandemic
Source: Public Health Nutr. 2022 Aug 19;25(11):3079–85. doi: 10.1017/S1368980022001756 (PMC9464506; doi:10.1017/S1368980022001756)
Supplement: Supplementary file 1 [file S1368980022001756sup.zip]

Archive with 3 entries (3 files):
- S1368980022001756sup001.docx
- S1368980022001756sup002.txt
- S1368980022001756sup003.docx
