# Supplementary material for: Prevalence and demographic correlates of online grocery shopping: results from a nationally representative survey during the COVID-19 pandemic
Source: Public Health Nutr. 2022 Aug 19;25(11):3079–85. doi: 10.1017/S1368980022001756 (PMC9464506; doi:10.1017/S1368980022001756)
Supplement: Supplementary file 1 [file S1368980022001756sup.zip › S1368980022001756sup002.txt]

----------------------------------------------------------------------------------------------------------------------------------------
      name:  <unnamed>
       log:  T:\UNCFRP Research Staff\RA Work\Emily Duffy\foodinsecurityvarcoding.log
  log type:  text
 opened on:   1 Apr 2022, 14:57:49

. 
. 
. tab ih11_f5_w2_affordfood if w2==1

Please tell |
 us whether |
        the |
  statement |
  was often |
      true, |
  sometimes |
   true, or |
   never tr |      Freq.     Percent        Cum.
------------+-----------------------------------
          1 |        638        3.44        3.44
          2 |     16,336       88.01       91.45
          3 |        316        1.70       93.15
          4 |        656        3.53       96.69
          5 |        615        3.31      100.00
------------+-----------------------------------
      Total |     18,561      100.00

. *Exact item wording for ih11_f5_w2_affordfood: For the following statements, please tell us how often each was true for you/your house
> hold since the coronavirus outbreak. (Since the coronavirus outbreak, I/others in my household were hungry but didn't eat because ther
> e wasn't enough money for food.) 
. *1=don't know/don't want to answer, 2=never 3=daily, 4=about once a week 5=once or twice
. 
. //recode ih11_f5_w2_affordfood 0=.
. //gen usdafi_1 =.
. //recode usdafi_1 .=0 if ih11_f5_w2_affordfood==1 | ih11_f5_w2_affordfood==2 
. //recode usdafi_1 .=1 if ih11_f5_w2_affordfood==3 | ih11_f5_w2_affordfood==4 | ih11_f5_w2_affordfood==5
. 
. tab usdafi_1 ih11_f5_w2_affordfood if w2==1

           |  Please tell us whether the statement was often true,
           |              sometimes true, or never tr
  usdafi_1 |         1          2          3          4          5 |     Total
-----------+-------------------------------------------------------+----------
         0 |       638     16,336          0          0          0 |    16,974 
         1 |         0          0        316        656        615 |     1,587 
-----------+-------------------------------------------------------+----------
     Total |       638     16,336        316        656        615 |    18,561 

. 
. 
. tab ih7_f1_w2_foodlast if w2==1

     Please tell us whether the |
      statement was often true, |
    sometimes true, or never tr |      Freq.     Percent        Cum.
--------------------------------+-----------------------------------
Don't know/prefer not to answer |        729        3.93        3.93
                     Never true |     14,616       78.75       82.67
                      Sometimes |      2,581       13.91       96.58
                     Often true |        635        3.42      100.00
--------------------------------+-----------------------------------
                          Total |     18,561      100.00

. *Exact item wording for ih7_f1_w2_foodlast: We would like to know more about the food situation in your household during the past mont
> h. For the following statements, please tell us whether the statement was often true, sometimes true, or never true for you/your house
> hold in the past month. (The food that I/my household bought just didn’t last, and I/my household didn’t have money to get more. 
. *1=don't know/prefer not to answer 2=never true 3=sometimes true 4=often true
. 
. //recode ih7_f1_w2_foodlast 0=.
. //gen usdafi_2 =.
. //recode usdafi_2 .=0 if ih7_f1_w2_foodlast==1 | ih7_f1_w2_foodlast==2
. //recode usdafi_2 .=1 if ih7_f1_w2_foodlast==3 | ih7_f1_w2_foodlast==4 
. 
. tab usdafi_2 ih7_f1_w2_foodlast if w2==1

           |  Please tell us whether the statement was
           |   often true, sometimes true, or never tr
  usdafi_2 | Don't kno  Never tru  Sometimes  Often tru |     Total
-----------+--------------------------------------------+----------
         0 |       729     14,616          0          0 |    15,345 
         1 |         0          0      2,581        635 |     3,216 
-----------+--------------------------------------------+----------
     Total |       729     14,616      2,581        635 |    18,561 

. 
. 
. tab ih8_f2_w2_affordfood

     Please tell us whether the |
      statement was often true, |
    sometimes true, or never tr |      Freq.     Percent        Cum.
--------------------------------+-----------------------------------
Don't know/prefer not to answer |        605        3.26        3.26
                     Never true |     14,425       77.72       80.98
                      Sometimes |      2,683       14.46       95.43
                     Often true |        848        4.57      100.00
--------------------------------+-----------------------------------
                          Total |     18,561      100.00

. *Exact Item Wording for ih8_f2_w2_affordfood: We would like to know more about the food situation in your household during the past mo
> nth. For the following statements, please tell us whether the statement was often true, sometimes true, or never true for you/your hou
> sehold in the past month. ( I/my household couldn’t afford to eat balanced meals.) 
. *1=don't know/prefer not to answer 2=never true 3=sometimes true 4=often true
. //recode ih8_f2_w2_affordfood 0=.
. //gen usdafi_3 =.
. //recode usdafi_3 .=0 if ih8_f2_w2_affordfood==1 | ih8_f2_w2_affordfood==2
. //recode usdafi_3 .=1 if ih8_f2_w2_affordfood==3 | ih8_f2_w2_affordfood==4 
. 
. tab usdafi_3 ih8_f2_w2_affordfood if w2==1

           |  Please tell us whether the statement was
           |   often true, sometimes true, or never tr
  usdafi_3 | Don't kno  Never tru  Sometimes  Often tru |     Total
-----------+--------------------------------------------+----------
         0 |       605     14,425          0          0 |    15,030 
         1 |         0          0      2,683        848 |     3,531 
-----------+--------------------------------------------+----------
     Total |       605     14,425      2,683        848 |    18,561 

. 
. 
. tab ih9_f3_w2_skippedmeal

     Please tell us whether the |
      statement was often true, |
    sometimes true, or never tr |      Freq.     Percent        Cum.
--------------------------------+-----------------------------------
Don't know/prefer not to answer |        616        3.32        3.32
                          Never |     15,407       83.01       86.33
                          Daily |        676        3.64       89.97
              About once a week |        982        5.29       95.26
                  Once or twice |        880        4.74      100.00
--------------------------------+-----------------------------------
                          Total |     18,561      100.00

. *Exact item wording for ih9_f3_w2_skippedmeal: For the following statements, please tell us how often each was true for you/your house
> hold since the coronavirus outbreak. (Since the coronavirus outbreak, I/others in my household cut the size of our meals or skipped me
> als because there wasn't enough money for food.)
. *1=don't know/don't want to answer, 2=never 3=daily, 4=about once a week 5=once or twice
. //recode ih9_f3_w2_skippedmeal 0=.
. //gen usdafi_4 =.
. //recode usdafi_4 .=0 if ih9_f3_w2_skippedmeal==1 | ih9_f3_w2_skippedmeal==2
. //recode usdafi_4 .=1 if ih9_f3_w2_skippedmeal==3 | ih9_f3_w2_skippedmeal==4 | ih9_f3_w2_skippedmeal==5
. 
. tab usdafi_4 ih9_f3_w2_skippedmeal if w2==1

           |  Please tell us whether the statement was often true,
           |              sometimes true, or never tr
  usdafi_4 | Don't kno      Never      Daily  About onc  Once or t |     Total
-----------+-------------------------------------------------------+----------
         0 |       616     15,407          0          0          0 |    16,023 
         1 |         0          0        676        982        880 |     2,538 
-----------+-------------------------------------------------------+----------
     Total |       616     15,407        676        982        880 |    18,561 

. 
. tab ih10_f4_w2_lessfood

Please tell |
 us whether |
        the |
  statement |
  was often |
      true, |
  sometimes |
   true, or |
   never tr |      Freq.     Percent        Cum.
------------+-----------------------------------
          1 |        703        3.79        3.79
          2 |     15,390       82.92       86.70
          3 |        563        3.03       89.74
          4 |        943        5.08       94.82
          5 |        962        5.18      100.00
------------+-----------------------------------
      Total |     18,561      100.00

. *Exact item wording for ih10_f4_w2_lessfood: For the following statements, please tell us how often each was true for you/your househo
> ld since the coronavirus outbreak. (Since the coronavirus outbreak, I/others in my household ate less than I felt we should because th
> ere wasn't enough money for food.)
. *1=don't know/don't want to answer, 2=never 3=daily, 4=about once a week 5=once or twice
. //recode ih10_f4_w2_lessfood 0=.
. //gen usdafi_5 =.
. //recode usdafi_5 .=0 if ih10_f4_w2_lessfood==1 | ih10_f4_w2_lessfood==2
. //recode usdafi_5 .=1 if ih10_f4_w2_lessfood==3 | ih10_f4_w2_lessfood==4 | ih10_f4_w2_lessfood==5
. 
. tab usdafi_5 ih10_f4_w2_lessfood if w2==1

           |  Please tell us whether the statement was often true,
           |              sometimes true, or never tr
  usdafi_5 |         1          2          3          4          5 |     Total
-----------+-------------------------------------------------------+----------
         0 |       703     15,390          0          0          0 |    16,093 
         1 |         0          0        563        943        962 |     2,468 
-----------+-------------------------------------------------------+----------
     Total |       703     15,390        563        943        962 |    18,561 

. 
. ***Creating the USDA FI Score***
. //gen fi_score= usdafi_1 + usdafi_2 + usdafi_3 + usdafi_4 + usdafi_5
. 
. //svy: tab fi_score
. 
. *Creating a 3 level variable
. //gen fi_score_cat=.
. //recode fi_score_cat .=1 if fi_score==0 | fi_score==1
. //recode fi_score_cat .=2 if fi_score==2| fi_score==3 | fi_score==4
. //recode fi_score_cat .=3 if fi_score==5
. //label define fi_score 1 "High or marginal food security" 2 "Low food security" 3 "Very low food security"
. //label values fi_score_cat fi_score
. 
. //svy: tab fi_score_cat
. tab fi_score fi_score_cat if w2==1

           |           fi_score_cat
  fi_score | High or m  Low food   Very low  |     Total
-----------+---------------------------------+----------
         0 |    13,795          0          0 |    13,795 
         1 |     1,426          0          0 |     1,426 
         2 |         0        985          0 |       985 
         3 |         0        610          0 |       610 
         4 |         0        611          0 |       611 
         5 |         0          0      1,134 |     1,134 
-----------+---------------------------------+----------
     Total |    15,221      2,206      1,134 |    18,561 

. 
. *Creating binary variable used in all analyses
. //gen fi_binary=.
. //recode fi_binary .=0 if fi_score_cat==1
. //recode fi_binary .=1 if fi_score_cat==2 | fi_score_cat==3
. tab fi_binary fi_score_cat if w2==1

              |           fi_score_cat
    fi_binary | High or m  Low food   Very low  |     Total
--------------+---------------------------------+----------
  food secure |    15,221          0          0 |    15,221 
food insecure |         0      2,206      1,134 |     3,340 
--------------+---------------------------------+----------
        Total |    15,221      2,206      1,134 |    18,561 

. 
. log close
      name:  <unnamed>
       log:  T:\UNCFRP Research Staff\RA Work\Emily Duffy\foodinsecurityvarcoding.log
  log type:  text
 closed on:   1 Apr 2022, 14:57:49
----------------------------------------------------------------------------------------------------------------------------------------
